# Supplementary material for: High Prevalence of ESBL and Plasmid-Mediated Quinolone Resistance Genes in Salmonella enterica Isolated from Retail Meats and Slaughterhouses in Egypt
Source: Antibiotics (Basel). 2021 Jul 20;10(7):881. doi: 10.3390/antibiotics10070881 (PMC8300843; doi:10.3390/antibiotics10070881)
Supplement: Supplementary file 1 [file antibiotics-10-00881-s001.zip]

Archive with 1 entries (1 files):
- antibiotics-1289009-supplementary.pdf
